# Supplementary material for: Biochemical Characterization and Crystal Structure of a Novel NAD+-Dependent Isocitrate Dehydrogenase from Phaeodactylum tricornutum
Source: Int J Mol Sci. 2020 Aug 18;21(16):5915. doi: 10.3390/ijms21165915 (PMC7460673; doi:10.3390/ijms21165915)
Supplement: Supplementary file 1 [file ijms-21-05915-s001.zip]

Archive with 8 entries (7 files):
- Supplementary_Proof/
- Supplementary_Proof/Figure_S1_NAD_Km.tif
- Supplementary_Proof/Figure_S2_ali.tif
- Supplementary_Proof/Figure_S3_interface.tif
- Supplementary_Proof/Figure_S4_EF.tif
- Supplementary_Proof/Figure_S5_open.tif
- Supplementary_Proof/Proof-supplementary.pdf
- Supplementary_Proof/Proof_Supplementary_ijms-866099.docx
